# Supplementary material for: Twenty years (2000–2020) of butterfly monitoring data across the contiguous United States
Source: Sci Data. 2025 Nov 22;12:1869. doi: 10.1038/s41597-025-05513-8 (PMC12660994; doi:10.1038/s41597-025-05513-8)
Supplement: Supplementary file 1 — Supplementary Table 1 [file 41597_2025_5513_MOESM1_ESM.xlsx]

## Sheet: Supplement table 1
Program	geographic scope	Survey method	# of surveys (2000-2020)	Program Start year	Spatial grain of shared data	Site Names	Taxonomic Authority	Lead organization	Contact info
Cascade - Siskiyou	Southern OR	structured transect	11	2019	whole degree lat/long	Actual	Pelham	Charlie Schelz	Charlie Schelz; ecosconsulting@gmail.com
Cascades Butterfly Project	Northern WA	structured transect	620	2011	whole degree lat/long	Anonymized	Pelham	North Cascades National Park	Regina Rochefort; gibbons.rochefort@gmail.com
Colorado BMN	Statewide	structured transect	2782	2013	whole degree lat/long	Actual	Opler-Warren	Butterfly Pavilion	Shiran Hershcovich; shershcovich@butterflies.org
Illinois BMN	Statewide	structured transect	14840	1987	whole degree lat/long	Anonymized	NABA	Chicago Academy of Sciences	https://ibmn.org/one-page-express/contact-us/
Iowa BMN	Statewide	structured transect	1449	2007	whole degree lat/long	Anonymized	Pelham	Reiman Gardens	Nathan Brockman, mantisnb@iastate.edu
Michigan BMN	Statewide	structured transect	3348	2011	Raw lat/long	Actual	NABA	Kalamazoo Nature Center	Jen Meilinger; jmeilinger@naturecenter.org
Missouri BMN	Statewide	structured transect	422	2016	Raw lat/long	Actual	BAMONA	Missouri Botanical Garden	Lisa Richter; Lisa.Richter@mdc.mo.gov
MPG Ranch	Western MT	structured transect	1037	2014	Raw lat/long	Actual	Pelham	Jeff Pippen	Jeff Pippen; jeffpippen9@gmail.com
Nevada BMN	Statewide	structured transect	311	2016	Raw lat/long	Actual	Pelham	Nevada Bugs	Kevin Burls; kevin.burls@xerces.org
New Mexico BMN	Statewide	structured transect	28	2020	Raw lat/long	Actual	BAMONA - Pelham	New Mexico BioPark Society	Anna Walker; redlistinverts@bioparksociety.org
Ohio BMN	Statewide	structured transect	23682	1995	Raw lat/long	Actual	Modified NABA	Ohio Leptidopterists Society	Jerry Wiedmann; wiedmannjl@gmail.com
Orange County BMN	Orange County, CA	structured transect	1016	2011	whole degree lat/long	Actual	Opler-Warren	Irvine Ranch Conservancy	Catherine Le; cle@irconservancy.org
PRISSM (Partnering for Regional Institutions for Sage Scrub Monitoring)	Southern CA	structured transect	74	2015	Raw lat/long	Actual	Pelham	Partnership for Regional Institutions for Sage Scrub Monitoring	Nancy Hamlett; hamlett@g.hmc.edu
Tennessee BMN	Statewide	structured transect	306	2013	Raw lat/long	Actual	BAMONA - NABA	Zoo Knoxville	Steve McGaffin; smcgaffin@zooknoxville.org
Texas BMN	Statewide	structured transect	203	2018	whole degree lat/long	Anonymized	Pelham	Texas Butterfly Monitoring Network	Irmi Willcockson; irmi.willcockson@txgcmn.org
Wisconsin BMN	Statewide	structured transect	3	2019	whole degree lat/long	Actual	Pelham	Milwaukee Public Museum and the Milwaukee Harbor District	Jennifer Zaspel; zaspelj@mpm.edu
NFJ Seasonal Counts	Nationwide	circle count	8571	1975	USFWS Region	Anonymized	NABA	North American Butterfly Association	Jeffrey Glassberg; naba@naba.org
MASS bfly club	Statewide	field trip	3070	1992	whole degree lat/long	Anonymized	NABA	Massachussetts Butterfly Club	https://www.massbutterflies.org/contact-us.asp
Shapiro	Northern CA	structured transect	3211	1972*	Raw lat/long	Actual	Modified NABA	University of California Davis and University of Nevada Reno	Matt Forister; forister@gmail.com
